# Supplementary material for: Ganoderma tsugae prevents cognitive impairment and attenuates oxidative damage in d-galactose-induced aging in the rat brain
Source: PLoS One. 2022 Apr 7;17(4):e0266331. doi: 10.1371/journal.pone.0266331 (PMC8989198; doi:10.1371/journal.pone.0266331)
Supplement: S1 Data — (XLSX) [file pone.0266331.s002.xlsx]

## Sheet: Golgi-CA1
Distance From Soma	Control	D-gal	GTDE	D-gal+GTDE		Control	D-gal	GTDE	D-gal+GTDE
0	5.14286	4.4375	5.0625	4.5		0.459221	0.240983	0.38154	0.305184
6	5.09524	4.6875	5.375	4.5		0.446706	0.298869	0.340037	0.325897							Cell Name	Control	D-gal	GTDE	D-gal+GTDE
12	6.09524	5.375	5.75	6.05556		0.482576	0.375	0.469929	0.659135							Branch Points	14.2381	14.3125	16.5	18.1111
18	7.38095	6.5	7.3125	6.44444		0.504627	0.60553	0.603592	0.512728							Terminal Points	19.381	18.75	21.5625	22.5
24	7.19048	6.875	8.375	7.22222		0.528335	0.611521	0.688446	0.607984
30	8.33333	7.5	9.3125	8.44444		0.614636	0.598609	0.705448	0.755036								1.2945	2.01188	1.62019	1.45047
36	8.80952	8.1875	10.25	9.11111		0.64224	0.786441	0.803638	0.58236								1.31923	2.08066	1.76769	1.50652
42	9.80952	8.25	11	9.66667		0.826983	0.813941	0.987421	0.571662
48	10.0952	8.6875	11.125	10.1111		0.839231	0.783788	0.870225	0.625644
54	10.5238	9.625	11.8125	10.9444		0.785642	0.948134	0.909298	0.649143
60	11	9.8125	12.375	11.5556		0.856349	0.988344	1.04433	0.797145
66	10.8095	9.625	12	11.8889		0.98469	1.02419	1.06458	0.722599
72	11	9.5	12.5625	12.4444		1.00948	1.07626	1.04868	0.780574
78	10.9524	10.1875	12.6875	12.6111		1.12647	1.17338	1.28685	0.800894
84	10.9524	10.125	12.5	13.3333		1.16798	1.06409	1.28452	0.914659
90	11.1429	9.875	12.0625	13.2222		1.25979	1.03632	1.11978	0.982047
96	10.8571	9.875	11.8125	13.2778		1.26733	1.1287	1.03368	1.08407
102	10.0476	9.9375	11.8125	13.4444		1.21788	1.14553	0.99255	1.07928
108	9.33333	9.75	11.625	13.2222		1.1859	1.20934	1.1287	1.1897
114	8.61905	9.75	11.25	12.9444		1.01998	1.22644	1.1565	1.25107
120	8.52381	9.75	10.3125	12.7778		1.09244	1.22304	1.04769	1.22756
126	8.04762	9.8125	9.375	12.2778		1.19418	1.22549	0.80558	1.42298
132	7.47619	9.4375	8.5625	11.6111		1.08369	1.27138	0.917282	1.28881
138	7.14286	9	8.3125	10.8333		1.03345	1.25499	0.916146	1.27379
144	6.47619	8.4375	7.875	10.4444		0.888067	1.13273	0.93039	1.20788
150	5.85714	8.125	7.5	10.1667		0.84314	1.19678	1.0083	1.21335
156	5.33333	7.8125	6.6875	9.33333		0.760117	1.14462	0.874256	1.06948
162	4.71429	7.6875	6.4375	8.88889		0.621606	1.14644	0.884914	1.09033
168	4.47619	7.5625	5.75	8.44444		0.550407	1.16536	0.782624	0.950481
174	4.2381	7.125	5.3125	7.55556		0.520553	1.02011	0.72869	0.87903
180	3.66667	6.5625	5.125	6.94444		0.47476	1.0447	0.663796	0.838113
186	3.61905	6.8125	4.625	6.11111		0.455005	1.08865	0.694472	0.740468
192	3.09524	6.625	4.125	5.33333		0.482576	1.05228	0.657489	0.594089
198	2.85714	6.375	3.9375	4.77778		0.464377	0.974145	0.580723	0.55162
204	2.85714	5.8125	3.75	4.5		0.513094	0.958379	0.595119	0.617024
210	2.85714	5.375	3.4375	4		0.508432	0.965553	0.516146	0.641689
216	2.47619	5.125	3.125	3.77778		0.490961	0.934857	0.473242	0.613335
222	2.19048	4.75	2.875	3.38889		0.471164	0.882704	0.464354	0.524802
228	1.90476	4.4375	2.625	2.88889		0.452005	0.884914	0.426956	0.541656
234	1.7619	4.0625	2.3125	2.72222		0.452005	0.838991	0.394955	0.516433
240	1.47619	3.9375	2.125	2.38889		0.40602	0.85376	0.385951	0.486006
246	1.42857	3.9375	2.0625	2.33333		0.434091	0.858627	0.392309	0.517662
252	1.38095	3.625	2.0625	2		0.387152	0.860596	0.392309	0.523937
258	1.28571	3.5625	1.9375	1.88889		0.39727	0.846408	0.370459	0.477527
264	1.2381	3.1875	1.9375	1.88889		0.39584	0.770383	0.38154	0.477527
270	1.14286	3	1.875	1.88889		0.392099	0.769199	0.417083	0.477527
276	1.04762	2.8125	1.875	1.66667		0.37465	0.708395	0.417083	0.45733
282	0.904762	2.6875	1.5625	1.61111		0.330258	0.656498	0.397584	0.451134
288	0.761905	2.5625	1.5	1.44444		0.283723	0.645295	0.397911	0.406019
294	0.761905	2.3125	1.5	1.22222		0.283723	0.596649	0.397911	0.392375
300	0.761905	2.375	1.375	1.16667		0.283723	0.651121	0.375	0.345371
306	0.714286	2.25	1.0625	1.11111		0.268531	0.588076	0.265656	0.351364
312	0.714286	2.1875	1	1.05556		0.285714	0.593147	0.273861	0.347467
318	0.714286	1.9375	0.9375	1		0.285714	0.551277	0.280903	0.342997
324	0.619048	1.875	0.9375	0.944444		0.288479	0.539096	0.280903	0.347467
330	0.571429	1.625	0.875	0.833333		0.280912	0.52341	0.256174	0.345371
336	0.619048	1.5	0.8125	0.833333		0.296617	0.57735	0.227646	0.345371
342	0.619048	1.5	0.75	0.777778		0.296617	0.57735	0.214087	0.338736
348	0.571429	1.4375	0.6875	0.777778		0.263416	0.577125	0.1983	0.338736
354	0.52381	1.1875	0.6875	0.666667		0.235221	0.467429	0.1983	0.333333
360	0.52381	1.1875	0.6875	0.611111		0.235221	0.467429	0.1983	0.334692
366	0.52381	1.25	0.625	0.611111		0.235221	0.495816	0.201556	0.334692
372	0.52381	1.3125	0.625	0.555556		0.235221	0.553163	0.201556	0.282637
378	0.52381	1.25	0.5	0.444444		0.235221	0.520416	0.158114	0.184749
384	0.428571	1.25	0.375	0.444444		0.202031	0.520416	0.125	0.184749
390	0.428571	1.1875	0.375	0.444444		0.202031	0.476259	0.125	0.184749
396	0.380952	1	0.3125	0.555556		0.200905	0.437798	0.119678	0.245512
402	0.333333	0.875	0.25	0.611111		0.173663	0.3966	0.111803	0.269821
408	0.333333	0.875	0.25	0.555556		0.173663	0.446047	0.111803	0.231819
414	0.333333	0.75	0.25	0.611111		0.173663	0.392641	0.111803	0.269821
420	0.333333	0.75	0.1875	0.611111		0.173663	0.392641	0.100778	0.269821
426	0.333333	0.6875	0.1875	0.555556		0.173663	0.394955	0.100778	0.270828
432	0.285714	0.6875	0.1875	0.5		0.156492	0.394955	0.100778	0.271163
438	0.285714	0.5625	0.125	0.5		0.156492	0.328744	0.0853913	0.271163
444	0.285714	0.5625	0.125	0.444444		0.156492	0.328744	0.0853913	0.231819
450	0.238095	0.5625	0.125	0.388889		0.11761	0.386962	0.0853913	0.200308
456	0.190476	0.375	0.125	0.388889		0.111677	0.221265	0.0853913	0.200308
462	0.142857	0.375	0.0625	0.388889		0.104328	0.221265	0.0625	0.200308
468	0.142857	0.375	0.0625	0.5		0.104328	0.221265	0.0625	0.245881
474	0.142857	0.3125	0.0625	0.333333		0.104328	0.176039	0.0625	0.16169
480	0.142857	0.25	0.0625	0.277778		0.104328	0.144338	0.0625	0.157711
486	0.142857	0.1875	0.0625	0.277778		0.104328	0.135976	0.0625	0.157711
492	0.142857	0.1875	0.0625	0.222222		0.104328	0.135976	0.0625	0.12924
498	0.142857	0.1875	0.0625	0.222222		0.104328	0.135976	0.0625	0.12924
504	0.0952381	0.25	0.0625	0.111111		0.0952381	0.193649	0.0625	0.0762216
510	0.0952381	0.25	0.0625	0.111111		0.0952381	0.193649	0.0625	0.0762216
516	0.047619	0.1875	0	0.111111		0.047619	0.135976	0	0.0762216
522	0	0.0625	0	0.0555556		0	0.0625	0	0.0555556
528	0	0	0	0		0	0	0	0

## Sheet: Golgi-CA3
	Distance From Soma	Control		D-gal		GTDE		D-gal+GTDE
ns	0	5.61905	0.388714	4.3125	0.284587	5	0.2965	5.17647	0.516174
ns	6	5.71429	0.388714	4.375	0.30104	5.42857	0.428571	5.17647	0.494345										Control	D-gal	GTDE	D-gal+GTDE
*	12	6.2381	0.450449	4.625	0.3966	5.92857	0.412234	6.05882	0.545507									Branch Points	13.8571	5.75	12.7143	13.8235
*	18	6.7619	0.563127	4.9375	0.38154	6.42857	0.402114	7.47059	0.707718									Terminal Points	19.4286	10.0625	17.7143	19
*	24	7.52381	0.643772	5.5	0.456435	7.28571	0.485262	8.52941	0.733232
*, ***	30	8.42857	0.521139	5.9375	0.520166	7.92857	0.462486	9.29412	0.761021										1.95956	0.733144	1.41975	1.36456
*, *, ***	36	8.80952	0.488486	6.1875	0.564349	8.64286	0.47587	10.2353	0.833708										2.03202	0.838991	1.3645	1.45774
*,*,**	42	9.2381	0.572801	6.4375	0.555043	9.28571	0.549011	10.1765	0.879653
**,**,**	48	9.7619	0.599908	6.75	0.543906	10.7143	0.794407	10.2353	0.833708
**, *	54	9.57143	0.570397	7.25	0.686173	10.9286	0.867384	10.3529	0.84862
*,*	60	9.90476	0.676181	7.3125	0.656498	10.6429	0.83605	10.5294	0.943701
*,**	66	10.0476	0.568675	7.5	0.65192	10.9286	0.744683	11.0588	1.05186
*,**	72	10.2381	0.688832	7.75	0.771902	10.9286	0.539274	11.4706	1.08505
*,**	78	10.1905	0.715658	7.5	0.779957	11.0714	0.650142	11.5294	1.15082
*,**	84	10.1905	0.77566	7.625	0.810735	11.0714	0.650142	11.4706	1.14442
*	90	10.0476	0.911508	7.5	0.769199	10.7143	0.808122	10.7647	1.06249
ns	96	10	0.976369	7.5625	0.758116	10.2857	0.922423	10.7647	0.987158
ns	102	10.0476	0.900026	7.3125	0.81506	9.71429	0.968904	10.4706	0.981886
*	108	9.90476	1.10745	7.0625	0.766316	9.92857	0.904593	10.7647	0.85976
	114	10.1905	1.16345	7.0625	0.679882	9.35714	0.899372	9.82353	0.875463
*	120	9.80952	1.12136	7	0.67082	9.21429	0.944496	9.05882	0.842225
	126	9.57143	1.14079	6.5	0.677003	8.71429	1.09157	8.88235	0.878176
	132	9.61905	1.12712	6.125	0.583631	8.57143	1.09802	8.64706	0.89089
	138	9.19048	1.15243	5.8125	0.627287	8.14286	1.11856	7.94118	0.85091
	144	9.33333	1.29847	5.5625	0.598392	8.07143	1.1117	7.05882	0.933331							12-48	*
	150	9.2381	1.39704	5.4375	0.598392	7.71429	1.16934	6.52941	0.903903							36-90	##
	156	8.7619	1.37553	5.125	0.539096	7.21429	1.15872	5.94118	0.929384							18-108	##
	162	8.38095	1.41699	4.9375	0.503891	6.71429	1.10657	5.64706	0.939106
	168	8.09524	1.43638	4.75	0.48734	6.5	1.09319	5.17647	0.887972
	174	7.47619	1.53415	4.5	0.483046	5.92857	1.06112	4.58824	0.857745
	180	7.04762	1.56342	4.4375	0.532046	5.57143	0.992911	4.17647	0.928453
	186	6.42857	1.48409	4.125	0.531311	5.14286	1.02097	3.70588	0.942325
	192	6.42857	1.58783	4	0.524404	4.64286	0.911508	3.17647	0.883822
	198	6.14286	1.36751	3.6875	0.596649	4.35714	0.842596	3.11765	0.861268
	204	5.71429	1.32953	3.5	0.570088	4.35714	0.795642	3.17647	0.836815
	210	5.2381	1.31663	3.5625	0.577125	4	0.784465	3.11765	0.84402
	216	4.38095	1.09157	3.25	0.551513	3.5	0.660918	3.05882	0.833449
	222	4.14286	1.0202	3.125	0.561805	3	0.456937	2.76471	0.820372
	228	3.80952	0.936777	2.8125	0.51816	2.71429	0.507402	2.64706	0.794934
	234	3.38095	0.860798	2.4375	0.446922	3	0.733799	2.52941	0.753022
	240	3.04762	0.803251	2.1875	0.476259	2.07143	0.450449	2.11765	0.66356
	246	2.7619	0.783463	2.0625	0.495553	1.78571	0.394726	1.88235	0.611666
	252	2.42857	0.666536	1.75	0.469929	1.78571	0.394726	1.76471	0.609541
	258	2.33333	0.651348	1.625	0.436606	1.64286	0.341412	1.58824	0.535908
	264	2.14286	0.617637	1.625	0.436606	1.57143	0.373788	1.52941	0.478337
	270	2.09524	0.685119	1.5625	0.42787	1.5	0.343703	1.35294	0.436742
	276	1.80952	0.591674	1.5	0.437798	1.28571	0.304338	1.17647	0.366174
	282	1.71429	0.602194	1.375	0.417083	1.14286	0.29384	1.05882	0.337275
	288	1.38095	0.499607	1.25	0.347611	0.928571	0.2864	0.882353	0.341734
	294	1.14286	0.46418	1.125	0.352077	0.714286	0.285714	0.705882	0.294118
	300	1.04762	0.421647	1	0.288675	0.571429	0.227608	0.529412	0.212091
	306	0.952381	0.370095	0.9375	0.280903	0.5	0.202999	0.470588	0.193984
	312	0.904762	0.370095	0.875	0.239357	0.5	0.202999	0.470588	0.193984
	318	0.761905	0.360969	0.875	0.256174	0.5	0.202999	0.411765	0.192866
	324	0.619048	0.369564	0.5625	0.18186	0.5	0.202999	0.352941	0.170233
	330	0.619048	0.369564	0.5625	0.18186	0.357143	0.169263	0.294118	0.142579
	336	0.666667	0.380552	0.5	0.158114	0.357143	0.169263	0.294118	0.142579
	342	0.619048	0.380552	0.5	0.158114	0.357143	0.169263	0.294118	0.142579
	348	0.428571	0.25137	0.5	0.158114	0.214286	0.113804	0.235294	0.136377
	354	0.380952	0.202031	0.375	0.154785	0.142857	0.0970523	0.235294	0.136377
	360	0.285714	0.163363	0.375	0.154785	0.142857	0.0970523	0.176471	0.095305
	366	0.142857	0.142857	0.3125	0.15052	0.142857	0.0970523	0.117647	0.0805474
	372	0.142857	0.142857	0.25	0.111803	0.142857	0.0970523	0.117647	0.0805474
	378	0.047619	0	0.25	0.111803	0.142857	0.0970523	0.117647	0.0805474
	384	0.047619	0	0.25	0.111803	0.0714286	0.0714286	0.117647	0.0805474
	390	0	0	0.1875	0.100778	0.0714286	0.0714286	0.0588235	0.0588235
	396	0	0	0.1875	0.100778	0.0714286	0.0714286	0.0588235	0.0588235
	402	0	0	0.1875	0.100778	0.0714286	0.0714286	0.0588235	0.0588235
	408	0	0	0.1875	0.100778	0.0714286	0.0714286	0.0588235	0.0588235
	414	0	0	0.1875	0.100778	0.0714286	0.0714286	0.0588235	0.0588235
	420	0	0	0.1875	0.100778	0.0714286	0.0714286	0.0588235	0.0588235
	426	0	0	0.1875	0.100778	0.0714286	0.0714286	0.0588235	0.0588235
	432	0	0	0.1875	0.100778	0.0714286	0.0714286	0.0588235	0.0588235
	438	0	0	0.1875	0.100778	0.0714286	0.0714286	0.0588235	0.0588235
	444	0	0	0.1875	0.100778	0.0714286	0.0714286	0.0588235	0.0588235
	450	0	0	0.125	0.0853913	0.0714286	0.0714286	0.0588235	0.0588235
	456	0	0	0.0625	0.0625	0.0714286	0.0714286	0.0588235	0.0588235
	462	0	0	0.0625	0.0625	0.0714286	0.0714286	0.0588235	0.0588235
	468	0	0	0.0625	0.0625	0	0	0.0588235	0.0588235
	474	0	0	0.0625	0.0625	0	0	0.0588235	0.0588235
	480	0	0	0.0625	0.0625	0	0	0.0588235	0.0588235
	486	0	0	0.0625	0.0625	0	0	0.0588235	0.0588235
	492	0	0	0.0625	0.0625	0	0	0	0
	498	0	0	0	0	0	0	0	0
	504	0	0	0	0	0	0	0	0
	510	0	0	0	0	0	0	0	0
	516	0	0	0	0	0	0	0	0
	522	0	0	0	0	0	0	0	0
	528	0	0	0	0	0	0	0	0

## Sheet: Golgi-Cox
	Distance From Soma	Control	D-gal	GTDE	D-gal+GTDE		control	D-gal	GTDE	D-gal+GTDE
	0	6.6087	5.82609	5.76	5.86957		0.477722	0.240653	0.31241	0.346093																SE
	6	6.91304	5.82609	5.92	6.13043		0.439696	0.240653	0.350809	0.368226											Control	D-gal	GTDE	D-gal+GTDE		Control	D-gal	GTDE	D-gal+GTDE
	12	7.30435	6.21739	6.6	7.34783		0.516276	0.258886	0.365148	0.473022										branch points	8.21739	4.08696	9.4	8.52174		0.915299	0.392182	0.909212	0.888818
	18	8	6.86957	7.6	8.21739		0.533465	0.357331	0.516398	0.416823										terminal points	14.8261	9.91304	15.16	14.3913		0.921101	0.47844	0.960347	0.861424
	24	8.82609	7.26087	8.72	8.91304		0.557564	0.413303	0.491664	0.470107
ns	30	9.3913	7.56522	9.2	9.13043		0.602167	0.411428	0.532291	0.50415
*,*,*	36	9.47826	7.52174	9.8	9.65217		0.615574	0.3378	0.568624	0.553854
*,**,*	42	9.73913	7.69565	10.28	9.69565		0.638728	0.442034	0.631189	0.546041
**,***,**	48	10	7	10.48	9.86957		0.671262	0.338562	0.622147	0.519594
**,***,***	54	9.82609	6.82609	10.8	9.95652		0.690569	0.305756	0.655744	0.516442
***,***,**	60	9.86957	6.6087	10.6	9.3913		0.733998	0.29313	0.665833	0.532498
***,***,**	66	9.82609	6.3913	10.44	9.26087		0.789387	0.312703	0.668531	0.548867
**,***,**	72	9.52174	6.04348	10.16	9.13043		0.819403	0.335503	0.765245	0.51193
***,***,**	78	9.34783	5.43478	9.92	8.73913		0.83313	0.360205	0.745922	0.449934
**,***,**	84	8.91304	5.21739	9.84	8.47826		0.893351	0.40723	0.749844	0.490501
***,***,**	90	8.95652	4.73913	9.52	7.78261		0.996988	0.356849	0.779145	0.474473
**,***,*	96	8.52174	4.56522	9.36	7.30435		0.925847	0.406596	0.778631	0.488746
**,***,ns	102	8.17391	4.43478	8.96	6.95652		0.901584	0.406596	0.773477	0.577846
**,***,ns	108	7.73913	4.17391	8.68	6.34783		0.860227	0.40575	0.67508	0.477182
	114	7.47826	3.91304	8.52	5.78261		0.859427	0.435178	0.693109	0.392401
	120	7.08696	3.69565	7.92	5.47826		0.921661	0.450887	0.68049	0.40192
	126	6.78261	3.34783	7.24	5.08696		0.880075	0.419904	0.633193	0.360681							36-162
	132	6.30435	3.13043	6.72	4.73913		0.865306	0.389102	0.625886	0.356849							36-174
	138	6.13043	3	6.12	4.21739		0.878609	0.387553	0.563678	0.387332							36-96
	144	5.73913	2.73913	5.84	3.86957		0.867091	0.378354	0.505569	0.346093
*,***,ns	150	5.56522	2.3913	5.6	3.56522		0.861624	0.337036	0.509902	0.337546
	156	5.13043	2.30435	5.44	3.26087		0.788515	0.329299	0.535662	0.367759
*,***,ns	162	4.56522	2.17391	5.12	3		0.713578	0.330601	0.490985	0.361158
ns,**,ns	168	4.08696	2.08696	4.64	2.91304		0.6221	0.343851	0.486073	0.402134
ns,*,ns	174	3.78261	2.13043	4.32	2.82609		0.58288	0.373554	0.518716	0.390865
ns	180	3.34783	2.08696	3.84	2.73913		0.539392	0.38197	0.502262	0.393712
	186	3.17391	1.95652	3.28	2.69565		0.501587	0.341343	0.449147	0.399777
	192	2.82609	1.78261	3.08	2.52174		0.464776	0.314074	0.435584	0.43498
	198	2.56522	1.82609	3	2.26087		0.434783	0.318421	0.450925	0.378354
	204	2.30435	1.52174	2.64	1.95652		0.389764	0.294008	0.3995	0.389985
	210	1.95652	1.3913	2.48	1.69565		0.31734	0.286309	0.408738	0.38466
	216	1.78261	1.30435	2.28	1.47826		0.307717	0.269935	0.414407	0.343601
	222	1.56522	1.34783	2.2	1.34783		0.313252	0.271205	0.447214	0.324303
	228	1.52174	1.30435	1.96	1.21739		0.294008	0.277159	0.433897	0.326416
	234	1.30435	1.21739	1.8	1.21739		0.269935	0.258886	0.454606	0.307717
	240	1.17391	1.21739	1.52	1.08696		0.271522	0.258886	0.356464	0.3138
	246	0.913043	1.13043	1.44	1.04348		0.197944	0.237779	0.351568	0.323508
	252	0.913043	1	1.36	0.956522		0.197944	0.198811	0.331059	0.31105
	258	0.913043	0.956522	1.2	0.826087		0.197944	0.193555	0.3	0.312153
	264	0.782609	0.782609	1.08	0.782609		0.198378	0.188152	0.282371	0.314074
	270	0.565217	0.826087	1.16	0.73913		0.138114	0.214607	0.303754	0.315711
	276	0.521739	0.695652	1.08	0.608696		0.152315	0.203087	0.288213	0.299797
	282	0.521739	0.695652	1.08	0.608696		0.152315	0.203087	0.276405	0.299797
	288	0.521739	0.695652	0.92	0.391304		0.152315	0.203087	0.270308	0.206027
	294	0.521739	0.608696	0.84	0.391304		0.152315	0.1962	0.256125	0.206027
	300	0.434783	0.565217	0.84	0.26087		0.122975	0.197074	0.256125	0.129111
	306	0.434783	0.565217	0.8	0.217391		0.122975	0.197074	0.251661	0.125054
	312	0.434783	0.565217	0.72	0.130435		0.122975	0.197074	0.234663	0.0954363
	318	0.391304	0.391304	0.68	0.130435		0.12157	0.136864	0.22151	0.0954363
	324	0.304348	0.347826	0.64	0.0869565		0.116517	0.11943	0.222711	0.0869565
	330	0.26087	0.347826	0.48	0.0869565		0.11277	0.148892	0.200998	0.0869565
	336	0.26087	0.347826	0.4	0.0869565		0.11277	0.148892	0.191485	0.0869565
	342	0.347826	0.347826	0.36	0.0434783		0.184463	0.148892	0.181475	0.0434783
	348	0.304348	0.304348	0.36	0.0434783		0.146565	0.146565	0.181475	0.0434783
	354	0.347826	0.304348	0.32	0.0434783		0.161621	0.146565	0.170489	0.0434783
	360	0.304348	0.304348	0.32	0.0434783		0.132396	0.146565	0.170489	0.0434783
	366	0.304348	0.26087	0.32	0.0434783		0.132396	0.143604	0.170489	0.0434783
	372	0.304348	0.26087	0.32	0.0434783		0.132396	0.143604	0.170489	0.0434783
	378	0.304348	0.217391	0.28	0.0434783		0.132396	0.139968	0.168523	0.0434783
	384	0.304348	0.217391	0.28	0.0434783		0.132396	0.139968	0.168523	0.0434783
	390	0.304348	0.26087	0.16	0.0434783		0.132396	0.180222	0.1249	0.0434783
	396	0.304348	0.26087	0.12	0.0434783		0.132396	0.180222	0.0879394	0.0434783
	402	0.26087	0.26087	0.12	0.0434783		0.11277	0.180222	0.0879394	0.0434783
	408	0.26087	0.217391	0.04	0		0.11277	0.177338	0.04	0
	414	0.26087	0.217391	0.04	0		0.11277	0.177338	0.04	0
	420	0.217391	0.173913	0.04	0		0.108101	0.173913	0.04	0
	426	0.130435	0.173913	0.04	0		0.071802	0.173913	0.04	0
	432	0.130435	0.130435	0.04	0		0.071802	0.130435	0.04	0
	438	0.130435	0.0869565	0.04	0		0.071802	0.0869565	0.04	0
	444	0.130435	0.0434783	0	0		0.071802	0.0434783	0	0
	450	0.130435	0.0434783	0	0		0.071802	0.0434783	0	0
	456	0.130435	0.0434783	0	0		0.071802	0.0434783	0	0
	462	0.217391	0.0434783	0	0		0.139968	0.0434783	0	0
	468	0.173913	0.0434783	0	0		0.102386	0.0434783	0	0
	474	0.0869565	0.0434783	0	0		0.0600739	0.0434783	0	0
	480	0.0869565	0.0434783	0	0		0.0600739	0.0434783	0	0
	486	0.0434783	0.0434783	0	0		0.0434783	0.0434783	0	0
	492	0.0434783	0.0434783	0	0		0.0434783	0.0434783	0	0
	498	0.0434783	0.0434783	0	0		0.0434783	0.0434783	0	0
	504	0.0434783	0.0434783	0	0		0.0434783	0.0434783	0	0
	510	0.0434783	0.0434783	0	0		0.0434783	0.0434783	0	0
	516	0.0434783	0.0434783	0	0		0.0434783	0.0434783	0	0
	522	0.0434783	0	0	0		0.0434783	0	0	0
	528	0	0	0	0		0	0	0	0

## Sheet: Golgi-DG
	Distance From Soma	Control			D-gal			GTDE			D-gal+GTDE
ns	0	2.95455	0.258846		1.94444	0.235317		2.44444	0.270828		2.85714	0.417438										Cell Name	Control	D-gal	GTDE	D-gal+GTDE
	6	3.04545	0.290374		1.94444	0.235317		2.44444	0.270828		2.85714	0.417438										Branch Points	6.22727	5.84211	7.83333	8.5
	12	3.27273	0.336662		2.27778	0.311076		2.88889	0.378239		2.85714	0.417438										Terminal Points	9.22727	7.84211	10.2222	11.3125
	18	3.59091	0.403765		2.5	0.282958		3.16667	0.406242		3.35714	0.570397
	24	3.81818	0.444477		3	0.396059		3.55556	0.413989		3.92857	0.624274											0.620473	0.706127	0.879134	0.758288
	30	4.04545	0.467457		3.05556	0.39168		3.72222	0.410687		4.35714	0.560682											0.699201	0.792004	0.861506	0.854979
	36	4.27273	0.437337		3.66667	0.435365		4.22222	0.454143		4.5	0.521515
	42	4.72727	0.41707		3.55556	0.372434		4.16667	0.437237		4.85714	0.49009
	48	4.90909	0.410412		3.61111	0.362804		4.22222	0.416612		4.85714	0.46713
ns	54	5.09091	0.399724		3.88889	0.351364		4.33333	0.379198		4.78571	0.459079
	60	5.31818	0.423275		4.16667	0.315711		4.55556	0.406019		5.07143	0.539274
	66	5.40909	0.424667		4.22222	0.308439		4.77778	0.408693		5.21429	0.470895
	72	5.45455	0.409452		4.33333	0.370479		5	0.396059		5.35714	0.487279
	78	5.31818	0.412921		4.5	0.429698		5	0.379198		5.5	0.510871
	84	5.36364	0.448882		4.66667	0.396059		5.27778	0.402651		5.57143	0.488486
	90	5.36364	0.499114		4.66667	0.404226		5.16667	0.422024		5.85714	0.46713
ns	96	5.63636	0.476938		4.94444	0.438895		5.44444	0.421809		6.07143	0.425354
	102	5.86364	0.671934		4.83333	0.422024		5.66667	0.46442		6.14286	0.442981
	108	5.72727	0.551196		4.94444	0.446279		5.66667	0.45733		6.21429	0.350487
	114	5.90909	0.609837		4.94444	0.446279		5.83333	0.506494		6.28571	0.450013
	120	5.86364	0.535718		5.05556	0.50145		5.88889	0.484322		6.35714	0.414134
ns	126	5.95455	0.49446		5.05556	0.467731		5.83333	0.595462		6.71429	0.462061
	132	5.77273	0.464925		5.11111	0.477527		5.88889	0.630846		6.71429	0.437633
	138	6	0.455842		5.05556	0.474667		5.83333	0.595462		6.71429	0.462061
	144	6	0.603023		4.83333	0.459113		5.88889	0.641123		6.64286	0.498428
ns	150	5.90909	0.569457		4.66667	0.46442		6	0.718568		6.57143	0.510487
	156	5.86364	0.559435		4.72222	0.470055		5.94444	0.678677		6.5	0.510871
	162	5.68182	0.559786		4.66667	0.442807		6	0.718568		6.42857	0.551863
ns	168	5.68182	0.551999		4.61111	0.458321		6.22222	0.747788		6.5	0.652552
	174	5.40909	0.424667		4.55556	0.584227		6.11111	0.731588		6.28571	0.737001
	180	5.31818	0.41813		4.5	0.543831		5.88889	0.79166		6.07143	0.71456
	186	5.22727	0.420944		4.55556	0.549642		5.72222	0.766136		6.07143	0.773633
	192	5.22727	0.41577		4.5	0.578764		5.38889	0.788557		5.92857	0.801539
	198	5.04545	0.4186		4.55556	0.622152		5.55556	0.833224		5.78571	0.735135
	204	4.86364	0.461953		4.44444	0.611557		5.11111	0.731588		5.64286	0.767522
	210	4.68182	0.457673		4.38889	0.600321		5.05556	0.768974		5.35714	0.816096
	216	4.63636	0.463123		4.22222	0.574829		5.11111	0.774972		5.35714	0.816096
	222	4.45455	0.482271		4.05556	0.585624		5.05556	0.802253		5.28571	0.834876
	228	4.22727	0.496445		4	0.582983		5.05556	0.845875		5.21429	0.833229
	234	4.13636	0.493663		3.83333	0.584383		4.77778	0.802592		5.28571	0.854391
	240	3.81818	0.495156		3.83333	0.555719		4.61111	0.844586		5.14286	0.817777
	246	3.63636	0.507713		3.61111	0.537112		4.5	0.84114		5.07143	0.879962
	252	3.54545	0.482271		3.61111	0.543162		4.44444	0.817386		5	0.931736
	258	3.59091	0.490865		3.44444	0.519063		4.11111	0.736042		4.71429	0.910431
	264	3.36364	0.490364		3.22222	0.527391		4.05556	0.738627		4.42857	0.941791
	270	3.04545	0.490063		3.11111	0.559463		3.83333	0.691924		4.21429	0.932788
	276	2.72727	0.479817		2.94444	0.591178		3.77778	0.679078		4	0.838628
	282	2.59091	0.472898		2.77778	0.539641		3.5	0.691924		3.71429	0.787461
	288	2.31818	0.438348		2.5	0.512905		3.22222	0.707363		3.78571	0.908921
	294	2.09091	0.388744		2.33333	0.498363		2.94444	0.644089		3.78571	0.908921
	300	1.86364	0.349987		2.16667	0.493421		2.94444	0.644089		3.5	0.803495
	306	1.68182	0.344319		2.11111	0.497634		2.72222	0.576249		3.14286	0.717575
	312	1.54545	0.364717		2	0.498363		2.5	0.555719		2.85714	0.732729
	318	1.40909	0.370206		2	0.498363		2.27778	0.547159		2.64286	0.715658
	324	1.27273	0.367405		1.83333	0.466176		2.16667	0.519238		2.64286	0.715658
	330	1.22727	0.359965		1.88889	0.491023		2	0.478287		2.42857	0.739128
	336	1.18182	0.364177		1.72222	0.448713		1.83333	0.5		2.35714	0.738332
	342	1.04545	0.338556		1.88889	0.565274		1.83333	0.5		2.35714	0.738332
	348	1	0.308607		1.5	0.429698		1.5	0.429698		2.28571	0.729508
	354	0.909091	0.307968		1.33333	0.396059		1.38889	0.413331		1.92857	0.683111
	360	0.681818	0.249557		0.944444	0.307554		1.27778	0.36876		1.92857	0.683111
	366	0.545455	0.215496		0.833333	0.294281		1.22222	0.375348		1.78571	0.656151
	372	0.545455	0.215496		0.777778	0.262661		1.22222	0.375348		1.57143	0.590346
	378	0.5	0.215724		0.611111	0.269821		1.16667	0.345371		1.35714	0.560682
	384	0.454545	0.194372		0.333333	0.16169		1.11111	0.332242		1.28571	0.528616
	390	0.454545	0.194372		0.277778	0.135414		1.05556	0.318003		1	0.468807
	396	0.409091	0.182089		0.277778	0.135414		1.05556	0.318003		0.857143	0.442981
	402	0.363636	0.168331		0.277778	0.135414		1	0.333333		0.857143	0.442981
	408	0.318182	0.152701		0.222222	0.12924		0.666667	0.268133		0.714286	0.384144
	414	0.227273	0.112658		0.111111	0.0762216		0.555556	0.245512		0.714286	0.384144
	420	0.181818	0.0841655		0.0555556	0.0555556		0.555556	0.245512		0.571429	0.373788
	426	0.136364	0.0748868		0	0		0.5	0.23221		0.571429	0.373788
	432	0.0909091	0.0627332		0	0		0.444444	0.184749		0.428571	0.291157
	438	0.0909091	0.0627332		0	0		0.5	0.202113		0.357143	0.225007
	444	0.0909091	0.0627332		0	0		0.444444	0.201663		0.357143	0.225007
	450	0.0454545	0.0454545		0	0		0.388889	0.164474		0.357143	0.225007
	456	0.0454545	0.0454545		0	0		0.222222	0.12924		0.285714	0.220603
	462	0.0454545	0.0454545		0	0		0.222222	0.12924		0.214286	0.214286
	468	0	0		0	0		0.166667	0.121268		0.214286	0.214286
	474	0	0		0	0		0.111111	0.0762216		0.214286	0.214286
	480	0	0		0	0		0.111111	0.0762216		0.142857	0.142857
	486	0	0		0	0		0.0555556	0.0555556		0.0714286	0.0714286
	492	0	0		0	0		0.0555556	0.0555556		0.0714286	0.0714286
	498	0	0		0	0		0	0		0.0714286	0.0714286
	504	0	0		0	0		0	0		0.0714286	0.0714286
	510	0	0		0	0		0	0		0	0
	516	0	0		0	0		0	0		0	0
	522	0	0		0	0		0	0		0	0
	528	0	0		0	0		0	0		0	0

## Sheet: Brain weight
Unblind	D-Gal+GT	D-gal	PBS+GT	PBS
Mean	2.3437	2.3239	2.25698	2.22618
SEM	0.024	0.06	0.07	0.05
N	7	7	7	7

## Sheet: Weight Gain
Unblind	D-Gal+GT	D-gal	PBS+GT	PBS
Mean	18.4662	19.5892	15.1674	15.8715
SEM	2.773	7.18	7.274	3.624
N	7	7	7	7

## Sheet: WBC
Unblind	PBS	D-gal	D-Gal+GT	PBS+GT
Mean	3.29167e+06	2.625e+06	3.43333e+06	3.04667e+06
SEM	268181	291667	680359	406967
N	7	7	7	7

## Sheet: RBC
Unblind	PBS	D-gal	D-Gal+GT	PBS+GT
Mean	5.37475	8.4475	8.36833	6.6894
SEM	0.381322	1.63868	2.03094	0.952265
N	7	7	7	7

## Sheet: Hb
Unblind	PBS	D-gal	D-Gal+GT	PBS+GT
Mean	13.75	12.9667	13.6667	13.6667
SEM	0.59	1.05	1.01	0.5
N	7	7	7	7

## Sheet: OF - frequency to Zone 5
Unblind	Vehicle	GTDE	D-gal	D-gal+GTDE
Mean	100	80	160	83.3333
SEM	14.9067	16.9967	32.3167	7.45333
N	7	7	7	7

[truncated: 10 more sheets: NOT, NLT, MW-Working, MW, 4-HNE - F, NLRP3-F, NLRP3 - WB, WB ROS ALL, AGE kIT, BDNF WB]
